# Supplementary material for: It is not waste if it is therapy: cellular, secretory and functional properties of reamer–irrigator–aspirator (RIA)-derived autologous bone grafts
Source: J Orthop Traumatol. 2025 Mar 26;26:21. doi: 10.1186/s10195-025-00835-0 (PMC11947367; doi:10.1186/s10195-025-00835-0)
Supplement: Supplementary file 2 — Supplementary Material 2. [file 10195_2025_835_MOESM2_ESM.xlsx]

## Sheet: Flow Cytometry antibodies
Antibody	Catalogue #	Manufacturer
CD3 FITC	11-0036-42	ThermoFisher
CD4 PerCP-eFluor 710	46-0047-42	ThermoFisher
CD8 PE-Cy7	25-0087-42	ThermoFisher
CD11b FITC	MA5-18124	ThermoFisher
CD14 APC-Cy7	47-0149-42	ThermoFisher
CD25 APC	17-0259-42	ThermoFisher
CD31 PE-Cy7	25-0319-42	ThermoFisher
CD34 FITC	11-0349-42	ThermoFisher
CD45LCA APC-Cy7	47-0459-42	ThermoFisher
CD45RO Super Bright 600	63-0457-42	ThermoFisher
CD62L PE	12-0629-42	ThermoFisher
CD80 PerCP-eFluor 710	46-0809-42	ThermoFisher
CD127 APC-Cy7	47-1278-42	ThermoFisher
CD133 PerCP-eFluor 710	46-1338-42	ThermoFisher
CD163 Super Bright 600	63-1639-42	ThermoFisher
CD169 PE	12-1699-42	ThermoFisher
CD204 APC	17-2045-42	ThermoFisher
CD206 PE-Cy7	25-2069-42	ThermoFisher
CD271 PE	12-9400-42	ThermoFisher
FOXP3	12-4776-42	ThermoFisher
