# Supplementary material for: It is not waste if it is therapy: cellular, secretory and functional properties of reamer–irrigator–aspirator (RIA)-derived autologous bone grafts
Source: J Orthop Traumatol. 2025 Mar 26;26:21. doi: 10.1186/s10195-025-00835-0 (PMC11947367; doi:10.1186/s10195-025-00835-0)
Supplement: Supplementary file 3 — Supplementary Material 3. [file 10195_2025_835_MOESM3_ESM.xlsx]

## Sheet: Supplementary table 2. RIA-soli
RIA-solid (n=3)
Cluster of Differentiation	Mean %	±	STD	SEM	0.95
CD11b	22.47	±	12.45	7.188	13.6	-	36.7
CD14	0.5647	±	0.4685	0.2705	0.084	-	1.02
CD80	0.06489	±	0.1084	0.06256	0.0003159	-	0.19
CD163	0.3463	±	0.4625	0.267	0.063	-	0.88
CD169	0.01027	±	0.004963	0.002866	0.00721	-	0.016
CD204	0.01291	±	0.00876	0.005058	0.00721	-	0.023
CD206	0.00631	±	0.003452	0.001993	0.00316	-	0.01
CD14+/CD169+	0.02776	±	0.04194	0.02421	0	-	0.076
CD14+CD169+CD163+	0	±	0	0	0	-	0
CD14+CD169+CD206+	16.67	±	28.87	16.67	0	-	50
CD14+CD80-CD163+CD206+	0	±	0	0	0	-	0
CD14+CD80+	0.01836	±	0.02752	0.01589	0	-	0.05
CD14+CD11b+	0.6987	±	1.007	0.5812	0.076	-	1.86
CD163+CD169+	0.005553	±	0.00645	0.003724	0.00176	-	0.013
CD3+	36.53	±	35.67	20.59	0.48	-	71.8
CD3+CD4+	12.87	±	13.89	8.022	0	-	27.6
CD3+CD4+CD8+	0.06712	±	0.06301	0.03638	0	-	0.125
CD3+CD4+CD25+	0.04222	±	0.03672	0.0212	0	-	0.06666
CD3+CD4+CD25+CD127+	0	±	0	0	0	-	0
CD3+CD8+	16.71	±	16.28	9.401	0.24	-	32.8
CD3+CD25+	0.04394	±	0.04125	0.02381	0	-	0.08182
CD4+	13.87	±	14.71	8.494	0	-	29.3
CD4+CD25+CD127+	0	±	0	0	0	-	0
CD4+CD3-	0.035	±	0.03041	0.01756	0	-	0.055
CD4+CD25+	0.046	±	0.04223	0.02438	0	-	0.083
CD8+	16.61	±	15.89	9.175	0.24	-	31.98
CD8+CD62L	1.793	±	2.759	1.593	0	-	4.97
CD25+	0.013	±	0.01153	0.006658	0	-	0.022
CD62L+	7.3	±	9.176	5.298	0	-	17.6
CD127+	0.001817	±	0.003147	0.001817	0	-	0.00545
CD4+CD8+	0.1161	±	0.1018	0.05877	0	-	0.19
CD4-CD8-	68.66	±	31.54	18.21	36.71	-	99.76
CD4+CD62L	4.466	±	5.295	3.057	0	-	10.32
CD31+	39.63	±	24.31	14.04	12.8	-	60.2
CD34+	1.817	±	1.469	0.8481	0.16	-	2.96
CD45+	17.5	±	19.02	10.98	0.99	-	38.3
CD133+	0.229	±	0.1783	0.1029	0.067	-	0.42
CD271+	0.5317	±	0.6584	0.3802	0.0052	-	1.27
CD34+CD133+	0.01135	±	0.01077	0.006219	0	-	0.02143
CD34+CD133+CD31+	0.05019	±	0.07883	0.04551	0	-	0.141
CD34+CD133+CD31+CD45+	0.001588	±	0.00275	0.001588	0	-	0.004763
CD34+CD31+	0.378	±	0.3468	0.2002	0.01443	-	0.7052
CD45-CD34+	0.01114	±	0.01353	0.007812	0	-	0.02619
CD45-CD34-CD271+	0.04546	±	0.0741	0.04278	0	-	0.131
