# Supplementary material for: It is not waste if it is therapy: cellular, secretory and functional properties of reamer–irrigator–aspirator (RIA)-derived autologous bone grafts
Source: J Orthop Traumatol. 2025 Mar 26;26:21. doi: 10.1186/s10195-025-00835-0 (PMC11947367; doi:10.1186/s10195-025-00835-0)
Supplement: Supplementary file 4 — Supplementary Material 4. [file 10195_2025_835_MOESM4_ESM.xlsx]

## Sheet: Supplementary table 3. RIA-liqu
RIA-liquid (n=5)
Cluster of Differentiation	Mean %	±	STD	SEM	0.95
CD11b	29.5	±	9.646	4.314	13.5	-	37.5
CD14	2.528	±	1.351	0.604	1.02	-	4.03
CD80	0.576	±	0.4394	0.1965	0.12	-	1.09
CD163	0.2194	±	0.2936	0.1313	0.032	-	0.74
CD169	0.0255	±	0.02481	0.01109	0.00948	-	0.069
CD204	0.01737	±	0.0135	0.006038	0.00431	-	0.036
CD206	0.00744	±	0.005994	0.002681	0.00316	-	0.018
CD14+/CD169+	0.004938	±	0.005064	0.002265	0	-	0.013
CD14+CD169+CD163+	0.0003187	±	0.0005072	0.0002268	0	-	0.001162
CD14+CD169+CD206+	0.001186	±	0.001446	0.0006468	0	-	0.003487
CD14+CD80-CD163+CD206+	0.005443	±	0.01003	0.004485	0	-	0.02325
CD14+CD80+	0.03789	±	0.04072	0.01821	0.003019	-	0.1035
CD14+CD11b+	2.518	±	1.266	0.566	1.28	-	4.61
CD163+CD169+	0.02733	±	0.03625	0.01621	0	-	0.069
CD3+	60.78	±	18.83	8.423	28.5	-	77.3
CD3+CD4+	30.08	±	9.799	4.382	13.3	-	36.5
CD3+CD4+CD8+	0.2905	±	0.1306	0.0584	0.1435	-	0.4604
CD3+CD4+CD25+	0.1594	±	0.09567	0.04278	0.03716	-	0.2371
CD3+CD4+CD25+CD127+	0.0002922	±	0.0004006	0.0001791	0	-	0.0007573
CD3+CD8+	25.79	±	8.171	3.654	11.4	-	30.9
CD3+CD25+	0.1383	±	0.1185	0.053	0.03716	-	0.3054
CD4+	30.44	±	9.914	4.433	13.4	-	36.9
CD4+CD25+CD127+	0.001978	±	0.003338	0.001493	0	-	0.007704
CD4+CD3-	0.1324	±	0.06357	0.02843	0.086	-	0.24
CD4+CD25+	0.1514	±	0.09931	0.04441	0.039	-	0.27
CD8+	26.14	±	8.275	3.701	11.6	-	31.8
CD8+CD62L	2.398	±	3.325	1.487	0.013	-	8.08
CD25+	0.0622	±	0.0635	0.0284	0.015	-	0.15
CD62L+	14.01	±	12.35	5.524	1.02	-	30.2
CD127+	0.006318	±	0.00957	0.00428	0	-	0.023
CD4+CD8+	0.38	±	0.1614	0.07218	0.2	-	0.6
CD4-CD8-	42.86	±	17.61	7.874	32.4	-	74.2
CD4+CD62L	9.07	±	7.861	3.516	0.16	-	18
CD31+	55.78	±	7.747	3.465	51.1	-	69.5
CD34+	0.871	±	1.727	0.7723	0.089	-	3.96
CD45+	39.48	±	19.75	8.834	22	-	73.4
CD133+	0.04016	±	0.04401	0.01968	0	-	0.097
CD271+	0.4564	±	0.2641	0.1181	0.052	-	0.72
CD34+CD133+	0.003347	±	0.002828	0.001265	0	-	0.007187
CD34+CD133+CD31+	0.2674	±	0.4342	0.1942	0	-	1
CD34+CD133+CD31+CD45+	0.8	±	0.8367	0.3742	0	-	2
CD34+CD31+	0.5056	±	1.048	0.4688	0.009958	-	2.38
CD45-CD34+	0.03282	±	0.0203	0.00908	0.0193	-	0.06803
CD45-CD34-CD271+	0.214	±	0.1543	0.06902	0.01872	-	0.4465
